# Supplementary material for: Evaluation of variable selection methods for random forests and omics data sets
Source: Brief Bioinform. 2017 Oct 16;20(2):492–503. doi: 10.1093/bib/bbx124 (PMC6433899; doi:10.1093/bib/bbx124)
Supplement: supplementary_tables_2_3_bbx124 [file supplementary_tables_2_3_bbx124.xlsx]

## Sheet: Supp. Tab. 2
Supplementary Table 2: Selected CpG sites in the sex data sets per method.

## Sheet: Supp. Tab. 3
Supplementary Table 3: Selected genes in the breast cancer data sets per method.
